# Supplementary material for: Orienteering and adolescent depressive and anxiety symptoms: indirect associations via psychological resilience and moderation by ADHD symptoms
Source: Front Psychol. 2026 Jul 1;17:1843028. doi: 10.3389/fpsyg.2026.1843028 (PMC13368330; doi:10.3389/fpsyg.2026.1843028)
Supplement: Supplementary file 1 [file Table_1.xlsx]

## Sheet: Table 1
Variables	M	SD	1	2	3	4	5	6	7	8
1. Age	16.12	23.86	1
2. SEX	1.4	0.49	0.02	1
3. EXP	9.3	11.39	0.04	-0.2	1
4. OR	21.25	18.01	-0.01	-0.23	0.09**	1
5. DEP	4.44	5.84	-0.02	0.18**	-0.08	-0.1	1
6. ANX	1.81	2.45	-0.01	0.19**	-0.06*	-0.10**	0.80**	1
7. ADHD-Sx	4.5	4.65	-0.02	0.09**	-0.01	-0.08**	0.63**	0.65**	1
8. RES	23.08	11	0.01	-0.03	0.01	0.14**	-0.28**	-0.23**	-0.16**	1
*.Correlation is significant at the 0.05 level (two-tailed). **. Correlation is significant at the 0.01 level (two-tailed). ***. Correlation is significant at the 0.001 level (two-tailed). Age = age (years), SEX = sex (0 = male, 1 = female), EXP = orienteering experience (months), OR = orienteering participation level (past month), DEP = depressive symptoms, ANX = anxiety symptoms, ADHD-Sx = atte…

## Sheet: Table 2
Variables	Equation 1（RES）		Equation 2（DEP）		Equation 3（ANX）
	β	t	β	t	β	t
OR	0.15	4.86***	-0.02	-0.7	-0.03	-0.93
RES			-0.27	-9.60***	-0.22	-7.77*
Age	0.01	0.45	-0.02	-0.6	-0.02	-0.51
SEX	0.01	0.21	0.16	5.40***	0.17	5.75*
EXP	0	-0.03	-0.04	-1.53	-0.02	-0.78
R²	0.02		0.11		0.09
F	6.18***		27.83***		21.84***

## Sheet: Table 3
Variables	Equation 1（RES）		Equation 2（DEP）		Equation 3（ANX）
	β	t	β	t	β	t
OR	0.15	4.86***	0.01	0.31	0	-0.02
RES			-0.23	-9.61***	-0.17	-6.77***
ADHD-Sx			0.55	24.13***	0.59	25.70***
RES×ADHD-Sx			-0.15	-6.38***	-0.11	-4.65***
SEX	0.01	0.21	0.2	4.18***	0.22	4.80***
Age	0.01	0.45	0	-0.01	0	0.11
EXP	0	-0.04	-0.04	-1.97*	-0.02	-1.11

## Sheet: Table 4
Outcome	Model	Training set (n)	Test set (n)	5-fold CV RMSE	5-fold CV MAE	5-fold CV R²	Holdout RMSE	Holdout MAE	Holdout R²
DEP	Ridge	924	230	0.735 ± 0.090	0.497 ± 0.060	0.440 ± 0.080	0.824	0.567	0.345
ANX	XGBoost	924	230	0.744 ± 0.106	0.502 ± 0.067	0.426 ± 0.099	0.817	0.555	0.356
DEP	Ridge	924	230	0.742 ± 0.046	0.540 ± 0.029	0.454 ± 0.077	0.799	0.583	0.294
ANX	XGBoost	924	230	0.762 ± 0.060	0.547 ± 0.031	0.426 ± 0.082	0.797	0.582	0.298
